# Supplementary material for: Secreted venom allergen-like proteins of helminths: Conserved modulators of host responses in animals and plants
Source: PLoS Pathog. 2018 Oct 18;14(10):e1007300. doi: 10.1371/journal.ppat.1007300 (PMC6193718; doi:10.1371/journal.ppat.1007300)
Supplement: S1 Table — Sequences were gathered by blasting published genomes, EST databases and GenBank with VAL sequences or taken from literature references. Genomes were blasted on Wormbase Parasite (http://parasite.wormbase.org) with the exception of B. xylophilus (GeneDB: http://www.genedb.org), S. ratti (https://www.sanger.ac.uk/cgi-bin/blast/submitblast/strongyloides), P. coffeae (https://www.ncbi.nlm.nih.gov), and H. aoronymphium (http://nematodes.org/downloads/959nematodegenomes/blast/db/Howardula_aoronymphium_clc_1.fna). EST databases were blasted on Nematode.net (http://nematode.net). The G. rostochienis, P. coffeae, and H. aoronymphium sequences were extracted from unannotated genome data. Identical sequences were merged in a consensus sequence. EST, expressed sequence tag. (XLSX) [file ppat.1007300.s002.xlsx]

## Sheet: Table S1
ID	domain	consensus	species	source	Genbank accession	genome ID	gene ID	EST database ID	EST ID	other
AaveC01		yes	Aphelenchus avenae	NCBI	GO480093, GO481259
AaveN03			Aphelenchus avenae	NCBI	GO481723
AaveN04			Aphelenchus avenae	NCBI	GO479646
AaveN05			Aphelenchus avenae	NCBI	GO480915
AcanG02			Ancylostoma caninum	genome		PRJNA72585.WBPS9	ANCCAN_00479
AcanG03			Ancylostoma caninum	genome		PRJNA72585.WBPS9	ANCCAN_00477
AcanG04			Ancylostoma caninum	genome		PRJNA72585.WBPS9	ANCCAN_18841
AcanG05			Ancylostoma caninum	genome		PRJNA72585.WBPS9	ANCCAN_25399
AcanG06			Ancylostoma caninum	genome		PRJNA72585.WBPS9	ANCCAN_00424
AcanG08			Ancylostoma caninum	genome		PRJNA72585.WBPS9	ANCCAN_20332
AcanG09			Ancylostoma caninum	genome		PRJNA72585.WBPS9	ANCCAN_16755
AcanG10			Ancylostoma caninum	genome		PRJNA72585.WBPS9	ANCCAN_23609
AcanG100			Ancylostoma caninum	genome		PRJNA72585.WBPS9	ANCCAN_15553
AcanG101D1	1		Ancylostoma caninum	genome		PRJNA72585.WBPS9	ANCCAN_20755
AcanG102			Ancylostoma caninum	genome		PRJNA72585.WBPS9	ANCCAN_06169
AcanG104D1	1		Ancylostoma caninum	genome		PRJNA72585.WBPS9	ANCCAN_08264
AcanG104D2	2		Ancylostoma caninum	genome		PRJNA72585.WBPS9	ANCCAN_08264
AcanG105D1	1		Ancylostoma caninum	genome		PRJNA72585.WBPS9	ANCCAN_08265
AcanG105D2	2		Ancylostoma caninum	genome		PRJNA72585.WBPS9	ANCCAN_08265
AcanG106			Ancylostoma caninum	genome		PRJNA72585.WBPS9	ANCCAN_13957
AcanG107D1	1		Ancylostoma caninum	genome		PRJNA72585.WBPS9	ANCCAN_20981
AcanG107D2	2		Ancylostoma caninum	genome		PRJNA72585.WBPS9	ANCCAN_20981
AcanG108			Ancylostoma caninum	genome		PRJNA72585.WBPS9	ANCCAN_14436
AcanG109			Ancylostoma caninum	genome		PRJNA72585.WBPS9	ANCCAN_21623
AcanG11			Ancylostoma caninum	genome		PRJNA72585.WBPS9	ANCCAN_30414
AcanG110			Ancylostoma caninum	genome		PRJNA72585.WBPS9	ANCCAN_06725
AcanG112			Ancylostoma caninum	genome		PRJNA72585.WBPS9	ANCCAN_14985
AcanG115			Ancylostoma caninum	genome		PRJNA72585.WBPS9	ANCCAN_22936
AcanG116			Ancylostoma caninum	genome		PRJNA72585.WBPS9	ANCCAN_04197
AcanG117			Ancylostoma caninum	genome		PRJNA72585.WBPS9	ANCCAN_06364
AcanG118			Ancylostoma caninum	genome		PRJNA72585.WBPS9	ANCCAN_20985
AcanG119D1	1		Ancylostoma caninum	genome		PRJNA72585.WBPS9	ANCCAN_24751
AcanG119D2	2		Ancylostoma caninum	genome		PRJNA72585.WBPS9	ANCCAN_24751
AcanG120D1	1		Ancylostoma caninum	genome		PRJNA72585.WBPS9	ANCCAN_01694
AcanG120D2	2		Ancylostoma caninum	genome		PRJNA72585.WBPS9	ANCCAN_01694
AcanG121			Ancylostoma caninum	genome		PRJNA72585.WBPS9	ANCCAN_01439
AcanG122			Ancylostoma caninum	genome		PRJNA72585.WBPS9	ANCCAN_06337
AcanG123			Ancylostoma caninum	genome		PRJNA72585.WBPS9	ANCCAN_12741
AcanG124			Ancylostoma caninum	genome		PRJNA72585.WBPS9	ANCCAN_13146
AcanG125			Ancylostoma caninum	genome		PRJNA72585.WBPS9	ANCCAN_22924
AcanG126			Ancylostoma caninum	genome		PRJNA72585.WBPS9	ANCCAN_04973
AcanG127			Ancylostoma caninum	genome		PRJNA72585.WBPS9	ANCCAN_04974
AcanG12D1	1		Ancylostoma caninum	genome		PRJNA72585.WBPS9	ANCCAN_03308
AcanG12D2	2		Ancylostoma caninum	genome		PRJNA72585.WBPS9	ANCCAN_03308
AcanG13			Ancylostoma caninum	genome		PRJNA72585.WBPS9	ANCCAN_20333
AcanG130			Ancylostoma caninum	genome		PRJNA72585.WBPS9	ANCCAN_14706
AcanG131			Ancylostoma caninum	genome		PRJNA72585.WBPS9	ANCCAN_14707
AcanG132			Ancylostoma caninum	genome		PRJNA72585.WBPS9	ANCCAN_21977
AcanG133			Ancylostoma caninum	genome		PRJNA72585.WBPS9	ANCCAN_29549
AcanG134D2	2		Ancylostoma caninum	genome		PRJNA72585.WBPS9	ANCCAN_01701
AcanG135D1	1		Ancylostoma caninum	genome		PRJNA72585.WBPS9	ANCCAN_13162
AcanG135D2	2		Ancylostoma caninum	genome		PRJNA72585.WBPS9	ANCCAN_13162
AcanG136			Ancylostoma caninum	genome		PRJNA72585.WBPS9	ANCCAN_30081
AcanG137			Ancylostoma caninum	genome		PRJNA72585.WBPS9	ANCCAN_01596
AcanG138			Ancylostoma caninum	genome		PRJNA72585.WBPS9	ANCCAN_11022
AcanG140			Ancylostoma caninum	genome		PRJNA72585.WBPS9	ANCCAN_12178
AcanG141			Ancylostoma caninum	genome		PRJNA72585.WBPS9	ANCCAN_14643
AcanG14D2	2		Ancylostoma caninum	genome		PRJNA72585.WBPS9	ANCCAN_13108
AcanG14D3	3		Ancylostoma caninum	genome		PRJNA72585.WBPS9	ANCCAN_13108
AcanG15			Ancylostoma caninum	genome		PRJNA72585.WBPS9	ANCCAN_27150
AcanG16D1	1		Ancylostoma caninum	genome		PRJNA72585.WBPS9	ANCCAN_00009
AcanG16D2	2		Ancylostoma caninum	genome		PRJNA72585.WBPS9	ANCCAN_00009
AcanG17D1	1		Ancylostoma caninum	genome		PRJNA72585.WBPS9	ANCCAN_14729
AcanG17D2	2		Ancylostoma caninum	genome		PRJNA72585.WBPS9	ANCCAN_14729
AcanG17D3	3		Ancylostoma caninum	genome		PRJNA72585.WBPS9	ANCCAN_14729
AcanG18D1	1		Ancylostoma caninum	genome		PRJNA72585.WBPS9	ANCCAN_17647
AcanG18D2	2		Ancylostoma caninum	genome		PRJNA72585.WBPS9	ANCCAN_17647
AcanG18D3	3		Ancylostoma caninum	genome		PRJNA72585.WBPS9	ANCCAN_17647
AcanG19D1	1		Ancylostoma caninum	genome		PRJNA72585.WBPS9	ANCCAN_16331
AcanG19D2	2		Ancylostoma caninum	genome		PRJNA72585.WBPS9	ANCCAN_16331
AcanG20D1	1		Ancylostoma caninum	genome		PRJNA72585.WBPS9	ANCCAN_02815
AcanG20D2	2		Ancylostoma caninum	genome		PRJNA72585.WBPS9	ANCCAN_02815
AcanG22D1	1		Ancylostoma caninum	genome		PRJNA72585.WBPS9	ANCCAN_18538
AcanG22D2	2		Ancylostoma caninum	genome		PRJNA72585.WBPS9	ANCCAN_18538
AcanG23			Ancylostoma caninum	genome		PRJNA72585.WBPS9	ANCCAN_29913
AcanG24			Ancylostoma caninum	genome		PRJNA72585.WBPS9	ANCCAN_00906
AcanG25D2	2		Ancylostoma caninum	genome		PRJNA72585.WBPS9	ANCCAN_20983
AcanG27			Ancylostoma caninum	genome		PRJNA72585.WBPS9	ANCCAN_06577
AcanG28			Ancylostoma caninum	genome		PRJNA72585.WBPS9	ANCCAN_06579
AcanG30D1	1		Ancylostoma caninum	genome		PRJNA72585.WBPS9	ANCCAN_05664
AcanG30D2	2		Ancylostoma caninum	genome		PRJNA72585.WBPS9	ANCCAN_05664
AcanG31D1	1		Ancylostoma caninum	genome		PRJNA72585.WBPS9	ANCCAN_22314
AcanG31D2	2		Ancylostoma caninum	genome		PRJNA72585.WBPS9	ANCCAN_22314
AcanG32D1	1		Ancylostoma caninum	genome		PRJNA72585.WBPS9	ANCCAN_17690
AcanG32D2	2		Ancylostoma caninum	genome		PRJNA72585.WBPS9	ANCCAN_17690
AcanG33D1	1		Ancylostoma caninum	genome		PRJNA72585.WBPS9	ANCCAN_13163
AcanG33D2	2		Ancylostoma caninum	genome		PRJNA72585.WBPS9	ANCCAN_13163
AcanG34			Ancylostoma caninum	genome		PRJNA72585.WBPS9	ANCCAN_19234
AcanG36D1	1		Ancylostoma caninum	genome		PRJNA72585.WBPS9	ANCCAN_13165
AcanG36D2	2		Ancylostoma caninum	genome		PRJNA72585.WBPS9	ANCCAN_13165
AcanG38			Ancylostoma caninum	genome		PRJNA72585.WBPS9	ANCCAN_22000
AcanG39D2	2		Ancylostoma caninum	genome		PRJNA72585.WBPS9	ANCCAN_22315
AcanG41D1	1		Ancylostoma caninum	genome		PRJNA72585.WBPS9	ANCCAN_06587
AcanG41D2	2		Ancylostoma caninum	genome		PRJNA72585.WBPS9	ANCCAN_06587
AcanG42D1	1		Ancylostoma caninum	genome		PRJNA72585.WBPS9	ANCCAN_13164
AcanG42D2	2		Ancylostoma caninum	genome		PRJNA72585.WBPS9	ANCCAN_13164
AcanG43D1	1		Ancylostoma caninum	genome		PRJNA72585.WBPS9	ANCCAN_03264
AcanG43D2	2		Ancylostoma caninum	genome		PRJNA72585.WBPS9	ANCCAN_03264
AcanG45			Ancylostoma caninum	genome		PRJNA72585.WBPS9	ANCCAN_17812
AcanG46			Ancylostoma caninum	genome		PRJNA72585.WBPS9	ANCCAN_09731
AcanG47			Ancylostoma caninum	genome		PRJNA72585.WBPS9	ANCCAN_11085
AcanG49D1	1		Ancylostoma caninum	genome		PRJNA72585.WBPS9	ANCCAN_12192
AcanG49D2	2		Ancylostoma caninum	genome		PRJNA72585.WBPS9	ANCCAN_12192
AcanG50D1	1		Ancylostoma caninum	genome		PRJNA72585.WBPS9	ANCCAN_24526
AcanG52			Ancylostoma caninum	genome		PRJNA72585.WBPS9	ANCCAN_12196
AcanG53			Ancylostoma caninum	genome		PRJNA72585.WBPS9	ANCCAN_14273
AcanG54			Ancylostoma caninum	genome		PRJNA72585.WBPS9	ANCCAN_14274
AcanG55			Ancylostoma caninum	genome		PRJNA72585.WBPS9	ANCCAN_14276
AcanG56D1	1		Ancylostoma caninum	genome		PRJNA72585.WBPS9	ANCCAN_04745
AcanG56D2	2		Ancylostoma caninum	genome		PRJNA72585.WBPS9	ANCCAN_04745
AcanG57			Ancylostoma caninum	genome		PRJNA72585.WBPS9	ANCCAN_09729
AcanG58			Ancylostoma caninum	genome		PRJNA72585.WBPS9	ANCCAN_11087
AcanG59			Ancylostoma caninum	genome		PRJNA72585.WBPS9	ANCCAN_06168
AcanG60			Ancylostoma caninum	genome		PRJNA72585.WBPS9	ANCCAN_08263
AcanG61			Ancylostoma caninum	genome		PRJNA72585.WBPS9	ANCCAN_14279
AcanG62			Ancylostoma caninum	genome		PRJNA72585.WBPS9	ANCCAN_18726
AcanG63D1	1		Ancylostoma caninum	genome		PRJNA72585.WBPS9	ANCCAN_01693
AcanG63D2	2		Ancylostoma caninum	genome		PRJNA72585.WBPS9	ANCCAN_01693
AcanG64			Ancylostoma caninum	genome		PRJNA72585.WBPS9	ANCCAN_05639
AcanG65D1	1		Ancylostoma caninum	genome		PRJNA72585.WBPS9	ANCCAN_08261
AcanG65D2	2		Ancylostoma caninum	genome		PRJNA72585.WBPS9	ANCCAN_08261
AcanG66			Ancylostoma caninum	genome		PRJNA72585.WBPS9	ANCCAN_14275
AcanG67D1	1		Ancylostoma caninum	genome		PRJNA72585.WBPS9	ANCCAN_20758
AcanG67D2	2		Ancylostoma caninum	genome		PRJNA72585.WBPS9	ANCCAN_20758
AcanG68			Ancylostoma caninum	genome		PRJNA72585.WBPS9	ANCCAN_24887
AcanG70D1	1		Ancylostoma caninum	genome		PRJNA72585.WBPS9	ANCCAN_12101
AcanG70D2	2		Ancylostoma caninum	genome		PRJNA72585.WBPS9	ANCCAN_12101
AcanG72D1	1		Ancylostoma caninum	genome		PRJNA72585.WBPS9	ANCCAN_01490
AcanG72D2	2		Ancylostoma caninum	genome		PRJNA72585.WBPS9	ANCCAN_01490
AcanG73			Ancylostoma caninum	genome		PRJNA72585.WBPS9	ANCCAN_12177
AcanG74			Ancylostoma caninum	genome		PRJNA72585.WBPS9	ANCCAN_12195
AcanG75			Ancylostoma caninum	genome		PRJNA72585.WBPS9	ANCCAN_14278
AcanG76			Ancylostoma caninum	genome		PRJNA72585.WBPS9	ANCCAN_14435
AcanG77D1	1		Ancylostoma caninum	genome		PRJNA72585.WBPS9	ANCCAN_16100
AcanG77D2	2		Ancylostoma caninum	genome		PRJNA72585.WBPS9	ANCCAN_16100
AcanG78			Ancylostoma caninum	genome		PRJNA72585.WBPS9	ANCCAN_22250
AcanG81			Ancylostoma caninum	genome		PRJNA72585.WBPS9	ANCCAN_30262
AcanG83D1	1		Ancylostoma caninum	genome		PRJNA72585.WBPS9	ANCCAN_01698
AcanG83D2	2		Ancylostoma caninum	genome		PRJNA72585.WBPS9	ANCCAN_01698
AcanG84			Ancylostoma caninum	genome		PRJNA72585.WBPS9	ANCCAN_06340
AcanG85D1	1		Ancylostoma caninum	genome		PRJNA72585.WBPS9	ANCCAN_12562
AcanG85D2	2		Ancylostoma caninum	genome		PRJNA72585.WBPS9	ANCCAN_12562
AcanG86			Ancylostoma caninum	genome		PRJNA72585.WBPS9	ANCCAN_16499
AcanG87			Ancylostoma caninum	genome		PRJNA72585.WBPS9	ANCCAN_26372
AcanG88			Ancylostoma caninum	genome		PRJNA72585.WBPS9	ANCCAN_29449
AcanG89			Ancylostoma caninum	genome		PRJNA72585.WBPS9	ANCCAN_29577
AcanG90			Ancylostoma caninum	genome		PRJNA72585.WBPS9	ANCCAN_01594
AcanG91			Ancylostoma caninum	genome		PRJNA72585.WBPS9	ANCCAN_14642
AcanG92D1	1		Ancylostoma caninum	genome		PRJNA72585.WBPS9	ANCCAN_16102
AcanG92D2	2		Ancylostoma caninum	genome		PRJNA72585.WBPS9	ANCCAN_16102
AcanG93			Ancylostoma caninum	genome		PRJNA72585.WBPS9	ANCCAN_26536
AcanG94			Ancylostoma caninum	genome		PRJNA72585.WBPS9	ANCCAN_01585
AcanG96			Ancylostoma caninum	genome		PRJNA72585.WBPS9	ANCCAN_23502
AcanG97			Ancylostoma caninum	genome		PRJNA72585.WBPS9	ANCCAN_11023
AcanG98D1	1		Ancylostoma caninum	genome		PRJNA72585.WBPS9	ANCCAN_14988
AcanG98D2	2		Ancylostoma caninum	genome		PRJNA72585.WBPS9	ANCCAN_14988
AcanG99			Ancylostoma caninum	genome		PRJNA72585.WBPS9	ANCCAN_15551
AcanJ01D1	1	yes	Ancylostoma caninum	NCBI, genome	U26187	PRJNA72585.WBPS9	ANCCAN_05663
AcanJ01D2	2	yes	Ancylostoma caninum	NCBI, genome	U26187	PRJNA72585.WBPS9	ANCCAN_05663
AcanJ02		yes	Ancylostoma caninum	NCBI, genome	AF089728	PRJNA72585.WBPS9	ANCCAN_00478
AcanJ03		yes	Ancylostoma caninum	NCBI, genome	AY217004	PRJNA72585.WBPS9	ANCCAN_03256
AcanJ04D1	1		Ancylostoma caninum	NCBI	AY217005
AcanJ04D2	2		Ancylostoma caninum	NCBI	AY217005
AcanJ05D1	1	yes	Ancylostoma caninum	NCBI, genome	AY217006	PRJNA72585.WBPS9	ANCCAN_12102
AcanJ05D2	2	yes	Ancylostoma caninum	NCBI, genome	AY217006	PRJNA72585.WBPS9	ANCCAN_12102
AcanJ06D1	1	yes	Ancylostoma caninum	NCBI, genome	AY217007	PRJNA72585.WBPS9	ANCCAN_03266
AcanJ06D2	2	yes	Ancylostoma caninum	NCBI, genome	AY217007	PRJNA72585.WBPS9	ANCCAN_03266
AceyJ01D1	1		Ancylostoma ceylanicum	NCBI	AY136548
AceyJ01D2	2		Ancylostoma ceylanicum	NCBI	AY136548
AceyJ02			Ancylostoma ceylanicum	NCBI	AY288090
AduoJ01D1	1		Ancylostoma duodenale	NCBI	AF077402
AduoJ01D2	2		Ancylostoma duodenale	NCBI	AF077402
AduoJ02			Ancylostoma duodenale	NCBI	AY288088
BdouC01		yes	Bursaphelenchus doui	NCBI	GU451047, GU451056
BmalG02			Brugia malayi	genome		PRJNA10729.WBPS9	WBGene00223569
BmalG03			Brugia malayi	genome		PRJNA10729.WBPS9	WBGene00225830
BmalJ01		yes	Brugia malayi	NCBI, genome	AF334661	PRJNA10729.WBPS9	WBGene00224494
BmucC01		yes	Bursaphelenchus mucronatus	NCBI	CJ976257, GU451046, GU451055
BxylG01			Bursaphelenchus xylophilus	genome		v.1.2 Gene DB	s01147.77
BxylG02			Bursaphelenchus xylophilus	genome		v.1.2 Gene DB	s01147.78
BxylG03			Bursaphelenchus xylophilus	genome		v.1.2 Gene DB	s00713.838
BxylG04D1	1		Bursaphelenchus xylophilus	genome		v.1.2 Gene DB	s00116.606
BxylG04D2	2		Bursaphelenchus xylophilus	genome		v.1.2 Gene DB	s00116.606
BxylG05D1	1		Bursaphelenchus xylophilus	genome		v.1.2 Gene DB	s01147.154
BxylG05D2	2		Bursaphelenchus xylophilus	genome		v.1.2 Gene DB	s01147.154
BxylG06D1	1		Bursaphelenchus xylophilus	genome		v.1.2 Gene DB	s00116.791
BxylG06D2	2		Bursaphelenchus xylophilus	genome		v.1.2 Gene DB	s00116.791
BxylG07			Bursaphelenchus xylophilus	genome		v.1.2 Gene DB	s00114.10
BxylG08			Bursaphelenchus xylophilus	genome		v.1.2 Gene DB	s00579.80
BxylG09			Bursaphelenchus xylophilus	genome		v.1.2 Gene DB	s00422.311
BxylG10			Bursaphelenchus xylophilus	genome		v.1.2 Gene DB	s00713.380
BxylG11			Bursaphelenchus xylophilus	genome		v.1.2 Gene DB	s00983.6
BxylG12			Bursaphelenchus xylophilus	genome		v.1.2 Gene DB	s00658.8
BxylG13			Bursaphelenchus xylophilus	genome		v.1.2 Gene DB	s00579.83
BxylG14			Bursaphelenchus xylophilus	genome		v.1.2 Gene DB	s00579.85
BxylG15			Bursaphelenchus xylophilus	genome		v.1.2 Gene DB	s00579.86
BxylG16			Bursaphelenchus xylophilus	genome		v.1.2 Gene DB	s00116.421
BxylG18			Bursaphelenchus xylophilus	genome		v.1.2 Gene DB	s01653.397
BxylG19			Bursaphelenchus xylophilus	genome		v.1.2 Gene DB	s00579.81
BxylG20			Bursaphelenchus xylophilus	genome		v.1.2 Gene DB	s00116.787
CeleG02			Caenorhabditis elegans	genome		PRJNA13758.WS258	WBGene00008625
CeleG03			Caenorhabditis elegans	genome		PRJNA13758.WS258	WBGene00008027
CeleG04			Caenorhabditis elegans	genome		PRJNA13758.WS258	WBGene00009895
CeleG05			Caenorhabditis elegans	genome		PRJNA13758.WS258	WBGene00008028
CeleG06			Caenorhabditis elegans	genome		PRJNA13758.WS258	WBGene00019178
CeleG07			Caenorhabditis elegans	genome		PRJNA13758.WS258	WBGene00004742
CeleG08			Caenorhabditis elegans	genome		PRJNA13758.WS258	WBGene00019179
CeleG09			Caenorhabditis elegans	genome		PRJNA13758.WS258	WBGene00008029
CeleG10			Caenorhabditis elegans	genome		PRJNA13758.WS258	WBGene00017183
CeleG11			Caenorhabditis elegans	genome		PRJNA13758.WS258	WBGene00009896
CeleG12			Caenorhabditis elegans	genome		PRJNA13758.WS258	WBGene00009892
CeleG13			Caenorhabditis elegans	genome		PRJNA13758.WS258	WBGene00008030
CeleG14			Caenorhabditis elegans	genome		PRJNA13758.WS258	WBGene00021780
CeleG15			Caenorhabditis elegans	genome		PRJNA13758.WS258	WBGene00009890
CeleG17			Caenorhabditis elegans	genome		PRJNA13758.WS258	WBGene00013971
CeleG18			Caenorhabditis elegans	genome		PRJNA13758.WS258	WBGene00013972
CeleG19			Caenorhabditis elegans	genome		PRJNA13758.WS258	WBGene00011724
CeleG20			Caenorhabditis elegans	genome		PRJNA13758.WS258	WBGene00015246
CeleG21			Caenorhabditis elegans	genome		PRJNA13758.WS258	WBGene00003055
CeleJ01D1	1		Caenorhabditis elegans	genome		PRJNA13758.WS258	WBGene00006886
CeleJ01D2	2		Caenorhabditis elegans	genome		PRJNA13758.WS258	WBGene00006886
CeleJ02D1	1		Caenorhabditis elegans	genome		PRJNA13758.WS258	WBGene00011462
CeleJ02D2	2		Caenorhabditis elegans	genome		PRJNA13758.WS258	WBGene00011462
CeleJ03			Caenorhabditis elegans	genome		PRJNA13758.WS258	WBGene00009891
CpunJ01D1	1		Cooperia punctata	NCBI	AF352702
CpunJ01D2	2		Cooperia punctata	NCBI	AF352702
CpunJ02D1	1		Cooperia punctata	NCBI	AF352714
CpunJ02D2	2		Cooperia punctata	NCBI	AF352714
DafrJ01			Ditylenchus africanus							provided by A. Haegeman, unpublished data
DdesC01		yes	Ditylenchus destructor	NCBI	JZ127746, GU370352
DdesC02		yes	Ditylenchus destructor	NCBI	JZ127174, JZ126767
DdesC03D1	1	yes	Ditylenchus destructor	NCBI	JZ129875, JQ341057
DdesC03D2	2	yes	Ditylenchus destructor	NCBI	JZ129875, JQ341057
DdesN02			Ditylenchus destructor	NCBI	JZ128804.
DdesN05			Ditylenchus destructor	NCBI	JZ127335
DdesN09			Ditylenchus destructor	NCBI	JZ127256
DimmJ01			Dirofilaria immitis	NCBI	AF001100
GpalG01			Globodera pallida	genome		PRJEB123.WBPS10	GPLIN_000167500
GpalG02			Globodera pallida	genome		PRJEB123.WBPS10	GPLIN_001250900
GpalG03			Globodera pallida	genome		PRJEB123.WBPS10	GPLIN_001579000
GpalG10			Globodera pallida	genome		PRJEB123.WBPS10	GPLIN_001311400
GrosC01		yes	Globodera rostochiensis	NCBI, genome, EST	AJ536826, JN403046	PRJEB13504.WBPS10	scaffold 361, pre-publication	Globodera_rostochiensis_J2_pcDNAII_Smant_v1	rr03a10.y1 rr05c02.y1 rr16f11.y1 rr25e10.y1 rr54a07.y1 rr56g03.y1 rr65g04.y1 rr20h08.y1 rr21d02.y1 rr29d04.y1 rr35d11.y2 rr53h09.y1 rr23a06.y1 rr30c10.y1 rr65h03.y1
GrosG01			Globodera rostochiensis	genome		PRJEB13504.WBPS11	scaffold 170, pre-publication
GrosG02			Globodera rostochiensis	genome		PRJEB13504.WBPS12	scaffold 195, pre-publication
GrosG05			Globodera rostochiensis	genome		PRJEB13504.WBPS13	scaffold 298, pre-publication
GrosG06			Globodera rostochiensis	genome		PRJEB13504.WBPS14	scaffold 460, pre-publication
HaorG01			Howardula aoronymphium	genome		assembly version 1.0	on contig 59892
HaorG02			Howardula aoronymphium	genome		assembly version 1.0	on contig 198137
HconJ01			Haemonchus contortus	NCBI	U64793
HconJ02D1	1		Haemonchus contortus	NCBI	AF047417
HconJ02D2	2		Haemonchus contortus	NCBI	AF047417
HglyC01		yes	Heterodera glycines	NCBI, EST	AF374388			Heterodera_glycines_J2_SL1_Topo1_Kloek_Chiapelli_McCarter, Heterodera_glycines_J2_SL1_Topo2_Kloek_Chiapelli_McCarter, Heterodera_glycines_J2_pAMP1_v2.1_Chiapelli_McCarter, Heterodera_glycines_J2_pAMP1_v8_Chiapelli_McCarter, Heterodera_glycines_J3, Heterodera_glycines_J4, Heterodera_glycines_egg, Heterodera_glycines_virgin_female	ro43b03.y1 ro43g04.y1 ro55a12.y4 ro62f05.y3 ro76a04.y1
HglyC02		yes	Heterodera glycines	NCBI	AY033601, AY028639
HglyE02			Heterodera glycines	EST					ro42b06.y1
HglyE03		yes	Heterodera glycines	EST					ro42c08.y1 ro72f08.y1 rq37e02.y1
HglyE05			Heterodera glycines	EST					rw29e12.y1
HpolR01bD1	1		Heligmosomoides polygyrus	NCBI	JF914903
HpolR01bD2	2		Heligmosomoides polygyrus	NCBI	JF914903
HpolR02aD1	1		Heligmosomoides polygyrus	NCBI	JF914906
HpolR02aD2	2		Heligmosomoides polygyrus	NCBI	JF914906
HpolR03D1	1		Heligmosomoides polygyrus	NCBI	JF914909
HpolR03D2	2		Heligmosomoides polygyrus	NCBI	JF914909
HpolR04			Heligmosomoides polygyrus	NCBI	JF914910
HpolR05D1	1		Heligmosomoides polygyrus	NCBI	JF914911
HpolR05D2	2		Heligmosomoides polygyrus	NCBI	JF914911
HpolR06D1	1		Heligmosomoides polygyrus	NCBI	JF914912
HpolR06D2	2		Heligmosomoides polygyrus	NCBI	JF914912
HpolR07			Heligmosomoides polygyrus	NCBI	JF914914
HpolR08D1	1		Heligmosomoides polygyrus	NCBI	JF914916
HpolR08D2	2		Heligmosomoides polygyrus	NCBI	JF914916
HpolR09D1	1		Heligmosomoides polygyrus	NCBI	JF914917
HpolR09D2	2		Heligmosomoides polygyrus	NCBI	JF914917
HpolR10			Heligmosomoides polygyrus	NCBI	JF914918
HpolR12D1	1		Heligmosomoides polygyrus	NCBI	JF914919
HpolR12D2	2		Heligmosomoides polygyrus	NCBI	JF914919
HpolR13			Heligmosomoides polygyrus	NCBI	JF914920
HpolR15			Heligmosomoides polygyrus	NCBI	JF914922
HpolR16D1	1		Heligmosomoides polygyrus	NCBI	JF914923
HpolR16D2	2		Heligmosomoides polygyrus	NCBI	JF914923
HpolR19			Heligmosomoides polygyrus	Personal communication with Prof. Rick Maizels, University of Glasgow
HpolR21			Heligmosomoides polygyrus	Personal communication with Prof. Rick Maizels, University of Glasgow
HpolR22			Heligmosomoides polygyrus	Personal communication with Prof. Rick Maizels, University of Glasgow
HpolR23			Heligmosomoides polygyrus	Personal communication with Prof. Rick Maizels, University of Glasgow
HpolR24			Heligmosomoides polygyrus	Personal communication with Prof. Rick Maizels, University of Glasgow
HpolR27			Heligmosomoides polygyrus	Personal communication with Prof. Rick Maizels, University of Glasgow
HpolR28			Heligmosomoides polygyrus	Personal communication with Prof. Rick Maizels, University of Glasgow
HpolR29			Heligmosomoides polygyrus	Personal communication with Prof. Rick Maizels, University of Glasgow
HpolR30			Heligmosomoides polygyrus	Personal communication with Prof. Rick Maizels, University of Glasgow
HschC01		yes	Heterodera schachtii	EST, literature				Heterodera_schachtii_J2_SL1_TOPO_v2, Heterodera_schachtii_J2_pAMP1_v1	rv16e05.y3	https://doi.org/10.1371/journal.ppat.1004569
HschE01			Heterodera schachtii	EST					rv16b08.y3
MareE01		yes	Meloidogyne arenaria	EST				Meloidogyne_arenaria_J2_SMART_pGEM, Meloidogyne_arenaria_egg_SL1_TOPO_v1, Meloidogyne_arenaria_egg_pAMP1_v1_Chiapelli_McCarter	rm25b02.y1 rm80d05.y1 rm80g09.y1 rm83d07.y1 rm83h07.y1 rm84g02.y1 rm85b02.y1 rm85b11.y1 rm86d06.y1 rm86g02.y1 rm88a04.y1 rm93a11.y1 rm94c10.y1 rm98a11.y1 rm98f11.y1 rm99b03.y1 rm99c10.y1 rm99d02.y1
MareE02		yes	Meloidogyne arenaria	EST					rm90h02.y1 rm91e08.y1
MareE03		yes	Meloidogyne arenaria	EST					rm80b05.y1 rm80e09.y1 rm97a11.y1 rm97e08.y1
MareE04		yes	Meloidogyne arenaria	EST					rm02b09.y1 rm85e05.y1 rm83c09.y1 rm88e02.y1 rm95b06.y1 rm98f10.y1 rm99g01.y1 rm99h03.y1
MareE05		yes	Meloidogyne arenaria	EST					rm17d02.y1 rm80a05.y1 rm80d08.y1 rm80d09.y1 rm80g04.y1 rm81a03.y1 rm82d02.y1 rm82h05.y1 rm83h04.y1 rm85h11.y1
MareE06		yes	Meloidogyne arenaria	EST					rm82a11.y1 rm82e08.y1 rm98e06.y1 rm99d03.y1
MareE07		yes	Meloidogyne arenaria	EST					rm07c09.y1 rm88h01.y1 rm95d03.y1
MareE08			Meloidogyne arenaria	EST					rm96d01.y1
MareE09		yes	Meloidogyne arenaria	EST					rm86b04.y1 rm95d06.y1
MareE12		yes	Meloidogyne arenaria	EST					rm80c05.y1 rm80f09.y1
MareE15			Meloidogyne arenaria	EST					rm38f02.y1
MareE16			Meloidogyne arenaria	EST					rm85h01.y1
MareE18		yes	Meloidogyne arenaria	EST
MareN01			Meloidogyne arenaria	NCBI	EF122788
MchiE01		yes	Meloidogyne chitwoodi	EST				Meloidogyne_chitwoodi_J2_pDNR_LIB, Meloidogyne_chitwoodi_egg_SL1_TOPO_v1, Meloidogyne_chitwoodi_egg_pAMP1_v1, Meloidogyne_chitwoodi_female_SL1_pGEM	ri38d08.y1 ri40b09.y1 ri40h12.y1 ri48e09.y1 ri49h05 ri51d03.y1 ri51g12.y1 ri52d04.y1 ri53e07.y1 ri58d01.y1 ri59h08.y1 ri63f05.y1 ri64a09.y1 ri70c12.y1 ri73d07.y1 ri73e10.y1 ri75b08.y1 ri80d03.y1 ri83f04.y1 rj18e07.y1 rj18e12.y1 rj20b03.y1
MchiE02		yes	Meloidogyne chitwoodi	EST					ri28h08.y1 ri36c07.y1 ri51f11.y1 ri52g02.y1 ri61g03.y1 ri70e06.y1 ri70g06.y1 ri71g04.y1 ri76e10.y1 ri79b01.y1 ri79g02.y1 ri79g10.y1 ri80a12.y1 rj10b03.y1 rj18c04.y1
MchiE03		yes	Meloidogyne chitwoodi	EST					ri17g05.y1 ri38d09.y1 ri63e11.y1 ri74g03.y1 ri88g04.y1
MchiE04		yes	Meloidogyne chitwoodi	EST					ri37b07.y1 ri61g12.y1 ri76f05.y1 ri84a04.y1 ri85a12.y1 ri85d12.y1 rj13b03.y1
MchiE05		yes	Meloidogyne chitwoodi	EST					ri47g11.y1 ri50h05.y1
MchiE07		yes	Meloidogyne chitwoodi	EST					ri45d03.y1 ri70h05.y1
MchiE08			Meloidogyne chitwoodi	EST					ri71f08.y1
MchiE09			Meloidogyne chitwoodi	EST					ri78h08.y1
MchiE12			Meloidogyne chitwoodi	EST					ri77h08.y1
MhapG01			Meloidogyne hapla	genome		PRJNA29083.WBPS10	Contig481.frz3.gene30
MhapG02			Meloidogyne hapla	genome		PRJNA29083.WBPS10	Contig481.frz3.gene33
MhapG03			Meloidogyne hapla	genome		PRJNA29083.WBPS10	Contig762.frz3.gene9
MhapG04			Meloidogyne hapla	genome		PRJNA29083.WBPS10	Contig959:1,6370,no
MhapG05			Meloidogyne hapla	genome		PRJNA29083.WBPS10	Contig2402.frz3.gene3
MhapG06			Meloidogyne hapla	genome		PRJNA29083.WBPS10	Contig878.frz3.gene3
MhapG07			Meloidogyne hapla	genome		PRJNA29083.WBPS10	Contig533.frz3.gene1
MhapG08			Meloidogyne hapla	genome		PRJNA29083.WBPS10	Contig1527:1,15451
MhapG09			Meloidogyne hapla	genome		PRJNA29083.WBPS10	Contig1524.frz3.gene2
MhapG10			Meloidogyne hapla	genome		PRJNA29083.WBPS10	Contig3329:1,2198,
MhapG11			Meloidogyne hapla	genome		PRJNA29083.WBPS10	Contig2874.frz3.gene4
MhapG12			Meloidogyne hapla	genome		PRJNA29083.WBPS10	Contig375.frz3.gene2
MhapG14			Meloidogyne hapla	genome		PRJNA29083.WBPS10	Contig635.frz3.gene7
MhapG15			Meloidogyne hapla	genome		PRJNA29083.WBPS10	Contig635:10317,20316
MhapG17			Meloidogyne hapla	genome		PRJNA29083.WBPS10	Contig1823.frz3.gene2
MhapG18			Meloidogyne hapla	genome		PRJNA29083.WBPS10	Contig1569.frz3.gene7
MhapG19			Meloidogyne hapla	genome		PRJNA29083.WBPS10	Contig440.frz3.gene15
MincC01		no	Meloidogyne incognita	NCBI	AF013289
MincC02		yes	Meloidogyne incognita	NCBI	EF370396, EF370395
MincG01			Meloidogyne incognita	genome		PRJEA28837.WBPS10	Minc14903
MincG02			Meloidogyne incognita	genome		PRJEA28837.WBPS10	Minc15637
MincG03			Meloidogyne incognita	genome		PRJEA28837.WBPS10	Minc01594
MincG04			Meloidogyne incognita	genome		PRJEA28837.WBPS10	Minc02098
MincG05			Meloidogyne incognita	genome		PRJEA28837.WBPS10	Minc12364
MincG06			Meloidogyne incognita	genome		PRJEA28837.WBPS10	Minc17963
MincG07			Meloidogyne incognita	genome		PRJEA28837.WBPS10	Minc18326
MincG08			Meloidogyne incognita	genome		PRJEA28837.WBPS10	Minc16703
MincG09			Meloidogyne incognita	genome		PRJEA28837.WBPS10	Minc09191
MincG10			Meloidogyne incognita	genome		PRJEA28837.WBPS10	Minc04330
MincG11			Meloidogyne incognita	genome		PRJEA28837.WBPS10	Minc14357
MincG12			Meloidogyne incognita	genome		PRJEA28837.WBPS10	Minc18382
MincG13			Meloidogyne incognita	genome		PRJEA28837.WBPS10	Minc18383
MincG14			Meloidogyne incognita	genome		PRJEA28837.WBPS10	Minc02837a
MincG15			Meloidogyne incognita	genome		PRJEA28837.WBPS10	Minc04760
MincG16			Meloidogyne incognita	genome		PRJEA28837.WBPS10	Minc12025
MincG17			Meloidogyne incognita	genome		PRJEA28837.WBPS10	Minc17155
MincG18			Meloidogyne incognita	genome		PRJEA28837.WBPS10	Minc17158
MincG19			Meloidogyne incognita	genome		PRJEA28837.WBPS10	Minc17115
MincG20			Meloidogyne incognita	genome		PRJEA28837.WBPS10	Minc17117a
MincG21			Meloidogyne incognita	genome		PRJEA28837.WBPS10	Minc17154
MincG22			Meloidogyne incognita	genome		PRJEA28837.WBPS10	Minc18037
MincG23			Meloidogyne incognita	genome		PRJEA28837.WBPS10	Minc18036
MincG24			Meloidogyne incognita	genome		PRJEA28837.WBPS10	Minc12508
MincG25			Meloidogyne incognita	genome		PRJEA28837.WBPS10	Minc09928a
MincG26			Meloidogyne incognita	genome		PRJEA28837.WBPS10	Minc12763
MincG27			Meloidogyne incognita	genome		PRJEA28837.WBPS10	Minc00961
MincG28			Meloidogyne incognita	genome		PRJEA28837.WBPS10	Minc00962
MincG29			Meloidogyne incognita	genome		PRJEA28837.WBPS10	Minc00966
MincG30			Meloidogyne incognita	genome		PRJEA28837.WBPS10	Minc00970
MincG31			Meloidogyne incognita	genome		PRJEA28837.WBPS10	Minc15515
MjavE01		yes	Meloidogyne javanica	EST				Meloidogyne_javanica_Egg_SL1_Topo1_Kloek_Chiapelli_McCarter, Meloidogyne_javanica_Egg_SL1_Topo2_Kloek_Chiapelli_McCarter, Meloidogyne_javanica_Egg_SL2_Topo2_Chiapelli_Kloek_McCarter, Meloidogyne_javanica_J2_SL1_TOPO_v1, Meloidogyne_javanica_J2_SL1_pGEM, Meloidogyne_javanica_J2_SMART_pGEM, Meloidogyne_javanica_egg_pAMP1_v6_Chiapelli_McCarter	rk42f02.y1 rk55f01.y1 rk64g11.y1
MjavE02		yes	Meloidogyne javanica	EST					rk67e03.y1 rk92d07.y1 rl05a09.y1
MjavE03		yes	Meloidogyne javanica	EST					rk42f11.y1 rk56b09.y1 rk64g09.y1 rk73a02.y1 rk91h09.y1
MjavE04		yes	Meloidogyne javanica	EST					rk59e06.y1
MjavE05		yes	Meloidogyne javanica	EST					rk71g08.y1 rk89d12.y1 rk89e03.y1 rk98b04.y1
MjavE06			Meloidogyne javanica	EST					rk75b10.y1
MjavE07			Meloidogyne javanica	EST					rk76f07.y1
MparE01		yes	Meloidogyne paranaensis	EST				Meloidogyne_paranaensis_egg_SL1_pGEM, Meloidogyne_paranaensis_egg_SMART_pGEM	rx16c02.y1 rx16g04.y1
MparE02		yes	Meloidogyne paranaensis	EST					rx26d03.y1 rx26h04.y1
NameG02			Necator americanus	genome		PRJNA72135.WBPS9	NECAME_12324
NameG03			Necator americanus	genome		PRJNA72135.WBPS9	NECAME_11282
NameG04			Necator americanus	genome		PRJNA72135.WBPS9	NECAME_08070
NameG06			Necator americanus	genome		PRJNA72135.WBPS9	NECAME_01219
NameG07D1	1		Necator americanus	genome		PRJNA72135.WBPS9	NECAME_09334
NameG07D2	2		Necator americanus	genome		PRJNA72135.WBPS9	NECAME_09334
NameG08			Necator americanus	genome		PRJNA72135.WBPS9	NECAME_01772
NameG09D1	1		Necator americanus	genome		PRJNA72135.WBPS9	NECAME_07903
NameG09D2	2		Necator americanus	genome		PRJNA72135.WBPS9	NECAME_07903
NameG10D1	1		Necator americanus	genome		PRJNA72135.WBPS9	NECAME_06987
NameG10D2	2		Necator americanus	genome		PRJNA72135.WBPS9	NECAME_06987
NameG11			Necator americanus	genome		PRJNA72135.WBPS9	NECAME_05953
NameG12D1	1		Necator americanus	genome		PRJNA72135.WBPS9	NECAME_01366
NameG12D2	2		Necator americanus	genome		PRJNA72135.WBPS9	NECAME_01366
NameG13D1	1		Necator americanus	genome		PRJNA72135.WBPS9	NECAME_11184
NameG13D2	2		Necator americanus	genome		PRJNA72135.WBPS9	NECAME_11184
NameG14			Necator americanus	genome		PRJNA72135.WBPS9	NECAME_01309
NameG15			Necator americanus	genome		PRJNA72135.WBPS9	NECAME_17291
NameG16			Necator americanus	genome		PRJNA72135.WBPS9	NECAME_01305
NameG17			Necator americanus	genome		PRJNA72135.WBPS9	NECAME_01367
NameG18			Necator americanus	genome		PRJNA72135.WBPS9	NECAME_02742
NameG21			Necator americanus	genome		PRJNA72135.WBPS9	NECAME_01308
NameG24			Necator americanus	genome		PRJNA72135.WBPS9	NECAME_09589
NameG25D2	2		Necator americanus	genome		PRJNA72135.WBPS9	NECAME_17155
NameG26			Necator americanus	genome		PRJNA72135.WBPS9	NECAME_01191
NameG27D1	1		Necator americanus	genome		PRJNA72135.WBPS9	NECAME_15547
NameG27D2	2		Necator americanus	genome		PRJNA72135.WBPS9	NECAME_15547
NameG28			Necator americanus	genome		PRJNA72135.WBPS9	NECAME_18444
NameG29			Necator americanus	genome		PRJNA72135.WBPS9	NECAME_06919
NameG30D1	1		Necator americanus	genome		PRJNA72135.WBPS9	NECAME_13897
NameG30D2	2		Necator americanus	genome		PRJNA72135.WBPS9	NECAME_13897
NameG31			Necator americanus	genome		PRJNA72135.WBPS9	NECAME_16614
NameG33D1	1		Necator americanus	genome		PRJNA72135.WBPS9	NECAME_01369
NameG33D2	2		Necator americanus	genome		PRJNA72135.WBPS9	NECAME_01369
NameG34			Necator americanus	genome		PRJNA72135.WBPS9	NECAME_11963
NameG36			Necator americanus	genome		PRJNA72135.WBPS9	NECAME_12445
NameG37D1	1		Necator americanus	genome		PRJNA72135.WBPS9	NECAME_02238
NameG37D2	2		Necator americanus	genome		PRJNA72135.WBPS9	NECAME_02238
NameG38			Necator americanus	genome		PRJNA72135.WBPS9	NECAME_19417
NameG39			Necator americanus	genome		PRJNA72135.WBPS9	NECAME_08946
NameG40			Necator americanus	genome		PRJNA72135.WBPS9	NECAME_13272
NameG41			Necator americanus	genome		PRJNA72135.WBPS9	NECAME_12444
NameG43			Necator americanus	genome		PRJNA72135.WBPS9	NECAME_18994
NameG44			Necator americanus	genome		PRJNA72135.WBPS9	NECAME_18011
NameG45			Necator americanus	genome		PRJNA72135.WBPS9	NECAME_18016
NameJ01D1	1		Necator americanus	NCBI	AF079521
NameJ01D2	2		Necator americanus	NCBI	AF079521
NameJ02		yes	Necator americanus	NCBI, genome	AY288089	PRJNA72135.WBPS9	NECAME_11281
OostJ01			Ostertagia ostertagi	NCBI	AJ310812
OostJ02			Ostertagia ostertagi	NCBI	AJ515523
OostJ03			Ostertagia ostertagi	NCBI	AM747038
OostJ04D1	1		Ostertagia ostertagi	NCBI	AM747039
OostJ04D2	2		Ostertagia ostertagi	NCBI	AM747039
OvolG04			Onchocerca volvulus	genome		PRJEB513.WS258	WBGene00244249
OvolG06			Onchocerca volvulus	genome		PRJEB513.WS258	WBGene00246368
OvolG07			Onchocerca volvulus	genome		PRJEB513.WS258	WBGene00246364
OvolJ01		yes	Onchocerca volvulus	NCBI, genome	AF020586.2	PRJEB513.WS258	WBGene00246384
OvolJ02		yes	Onchocerca volvulus	NCBI, genome	AF314563.1	PRJEB513.WS258	WBGene00246379
OvolJ03		yes	Onchocerca volvulus	NCBI, genome	AF042087.1	PRJEB513.WS258	WBGene00244204
PcofJ01			Pratylenchus coffeae	genome		PRJNA276478	Contig24435
PcofJ02			Pratylenchus coffeae	genome		PRJNA276478	Contig17310
PpacG01			Pristionchus pacificus	genome		PRJNA12644.WS258	WBGene00101012
PpacG03			Pristionchus pacificus	genome		PRJNA12644.WS258	WBGene00095167
PpacG04			Pristionchus pacificus	genome		PRJNA12644.WS258	WBGene00205874
PpacG06			Pristionchus pacificus	genome		PRJNA12644.WS258	WBGene00102612
PpacG07			Pristionchus pacificus	genome		PRJNA12644.WS258	WBGene00100557
PpacG08			Pristionchus pacificus	genome		PRJNA12644.WS258	WBGene00101946
PpacG09			Pristionchus pacificus	genome		PRJNA12644.WS258	WBGene00111465
PpacG10			Pristionchus pacificus	genome		PRJNA12644.WS258	WBGene00099141
PpacG11			Pristionchus pacificus	genome		PRJNA12644.WS258	WBGene00099751
PpacG12			Pristionchus pacificus	genome		PRJNA12644.WS258	WBGene00112900
PpacG13			Pristionchus pacificus	genome		PRJNA12644.WS258	WBGene00106404
PpacG14			Pristionchus pacificus	genome		PRJNA12644.WS258	WBGene00106403
PpacG15			Pristionchus pacificus	genome		PRJNA12644.WS258	WBGene00205926
PpacG16D1	1		Pristionchus pacificus	genome		PRJNA12644.WS258	WBGene00102159
PpacG16D2	2		Pristionchus pacificus	genome		PRJNA12644.WS258	WBGene00102159
PpacG17			Pristionchus pacificus	genome		PRJNA12644.WS258	WBGene00092534
PpacG19			Pristionchus pacificus	genome		PRJNA12644.WS258	WBGene00109201
PpacG21			Pristionchus pacificus	genome		PRJNA12644.WS258	WBGene00106850
PpacG22			Pristionchus pacificus	genome		PRJNA12644.WS258	WBGene00119057
PpacG23			Pristionchus pacificus	genome		PRJNA12644.WS258	WBGene00101570
PpacG24			Pristionchus pacificus	genome		PRJNA12644.WS258	WBGene00105896
PredG01			Panagrellus redivivus	genome		PRJNA186477.WS241	g755.t1
PredG02			Panagrellus redivivus	genome		PRJNA186477.WS241	g9870.t1
PredG03			Panagrellus redivivus	genome		PRJNA186477.WS241	g9872.t1
PredG04D1	1		Panagrellus redivivus	genome		PRJNA186477.WS241	g18422.t1
PredG04D2	2		Panagrellus redivivus	genome		PRJNA186477.WS241	g18422.t1
PredG05D1	1		Panagrellus redivivus	genome		PRJNA186477.WS241	g9869.t1
PredG05D2	2		Panagrellus redivivus	genome		PRJNA186477.WS241	g9869.t1
PredG05D3	3		Panagrellus redivivus	genome		PRJNA186477.WS241	g9869.t1
PredG05D4	4		Panagrellus redivivus	genome		PRJNA186477.WS241	g9869.t1
PredG06			Panagrellus redivivus	genome		PRJNA186477.WS241	g6711.t1
PredG07			Panagrellus redivivus	genome		PRJNA186477.WS241	g6710.t1
PredG08D1	1		Panagrellus redivivus	genome		PRJNA186477.WS241	g11971.t1
PredG08D2	2		Panagrellus redivivus	genome		PRJNA186477.WS241	g11971.t1
PredG09			Panagrellus redivivus	genome		PRJNA186477.WS241	g16179.t1
PredG10			Panagrellus redivivus	genome		PRJNA186477.WS241	g16180.t1
PredG11			Panagrellus redivivus	genome		PRJNA186477.WS241	g5426.t1
PredG12			Panagrellus redivivus	genome		PRJNA186477.WS241	g21886.t1
PredG13			Panagrellus redivivus	genome		PRJNA186477.WS241	g4823.t1
PredG14			Panagrellus redivivus	genome		PRJNA186477.WS241	g15832.t1
PredG17			Panagrellus redivivus	genome		PRJNA186477.WS241	g10058.t2
PtriE01			Parastongyloides trichosuri	EST				Parastrongyloides_trichosuri_FL_SL1_TOPO_v1_Murphy_Chiapelli_McCarter, Parastrongyloides_trichosuri_FL_pAMP1_v1_Chiapelli_McCarter, Parastrongyloides_trichosuri_IL_SL1_TOPO_v2, Parastrongyloides_trichosuri_IL_pAMP1_v1_Chiapelli_McCarter, Parastrongyloides_trichosuri_PA_SL1_TOPO_v1_Murphy_Chiapelli_McCarter, Parastrongyloides_trichosuri_PA_pAMP1_v1_Chiapelli_McCarter	kx10c09.y3
PtriE02			Parastongyloides trichosuri	EST					kx10h03.y3
SmonN01			Steinernema monticolum	NCBI	AZHV01000460
SmonN02			Steinernema monticolum	NCBI	AZHV01000576
SmonN04			Steinernema monticolum	NCBI	AZHV01004650
SmonN05			Steinernema monticolum	NCBI	AZHV01007263
SmonN06			Steinernema monticolum	NCBI	AZHV01015621
SmonN08			Steinernema monticolum	NCBI	AZHV01015623
SmonN09			Steinernema monticolum	NCBI	AZHV01016806
SmonN10			Steinernema monticolum	NCBI	AZHV01056495
SmonN12			Steinernema monticolum	NCBI	AZHV01059242
SmonN13			Steinernema monticolum	NCBI	AZHV01059243
SmonN14			Steinernema monticolum	NCBI	AZHV01057272
SmonN16			Steinernema monticolum	NCBI	AZHV01060404
SmonN21			Steinernema monticolum	NCBI	AZHV01060408
SmonN23			Steinernema monticolum	NCBI	AZHV01060486
SmonN24			Steinernema monticolum	NCBI	AZHV01060488
SmonN26			Steinernema monticolum	NCBI	AZHV01074273
SratG01			Strongyloides ratti	genome		Sratti_v2	Sr321_020647800.t1
SratG02			Strongyloides ratti	genome		Sratti_v2	Sr321_020667100.t1
SratG03			Strongyloides ratti	genome		Sratti_v2	Sr321_020631600.t1
SratG04			Strongyloides ratti	genome		Sratti_v2	Sr321_000307700.t1
SratG05			Strongyloides ratti	genome		Sratti_v2	Sr321_020494500.t1
SratG06			Strongyloides ratti	genome		Sratti_v2	Sr321_020847200.t1
SratG07			Strongyloides ratti	genome		Sratti_v2	Sr321_020865900.t1
SratG08			Strongyloides ratti	genome		Sratti_v2	Sr321_020789700.t1
SratG09			Strongyloides ratti	genome		Sratti_v2	Sr321_010250400.t1
SratG10			Strongyloides ratti	genome		Sratti_v2	Sr321_020403700.t1
SratG11			Strongyloides ratti	genome		Sratti_v2	Sr321_020706100.t1
SratG12			Strongyloides ratti	genome		Sratti_v2	Sr321_020686400.t1
SratG13			Strongyloides ratti	genome		Sratti_v2	Sr321_020844000.t1
SratG14			Strongyloides ratti	genome		Sratti_v2	Sr321_001178600.t1
SratG15			Strongyloides ratti	genome		Sratti_v2	Sr321_020798400.t1
SratG17			Strongyloides ratti	genome		Sratti_v2	Sr321_001178400.t1
SratG18			Strongyloides ratti	genome		Sratti_v2	Sr321_021215900.t1
SratG19			Strongyloides ratti	genome		Sratti_v2	Sr321_000020700.t1
SratG20			Strongyloides ratti	genome		Sratti_v2	Sr321_020798200.t1
SratG21			Strongyloides ratti	genome		Sratti_v2	Sr321_021216000.t1
SratG22			Strongyloides ratti	genome		Sratti_v2	Sr321_020706000.t1
SratG24			Strongyloides ratti	genome		Sratti_v2	Sr321_011021700.t1
SratG25			Strongyloides ratti	genome		Sratti_v2	Sr321_020791600.t1
SsteC01		yes	Strongyloides stercoralis	NCBI, EST	AF136445			TBN95TM-SSFH, TBN95TM-SSR	kp05a05.y1 kp47d11.y1 kp47e01.y1 kp57f12.y1 kp58h10.y1 kp61d09.y1 kp65e01.y1 kp67h01.y1 ,U523,kp86h08.y1 kp92e10.y1
SsteE01		yes	Strongyloides stercoralis	EST				TBN95TM-SSFH, TBN95TM-SSR	kp01c02.y1 kp10e09.y1 kp10f01.y1 kp10g08.y1 kp10h09.y1 kp23e03.y1 kp23g06.y1 kp24a07.y1 kp28f04.y1 kp29f08.y1 kp30h02.y1 kp32c04.y1 kp34f08.y1 kp35h11.y1 kp37h06.y1 kp45a05.y1 kp48a06.y1 kp48c01.y1 kp48e05.y1 kp49b12.y1 kp51f02.y1 kp52d05.y1 kp54g07.y1 kp55c01.y1 kp55e08.y1 kp57e11.y1 kp57g06.y1 kp58a03.y1 kp62c06.y1 kp65f06.y1 kp67d05.y1 kp67g06.y1 kp68h01.y1 kp71g03.y1 kp73f07.y1 kp73h06.y1 kp7…
SsteE03		yes	Strongyloides stercoralis	EST				TBN95TM-SSFH, TBN95TM-SSR	kp25d07.y1 kp30a06.y1
SsteE04			Strongyloides stercoralis	EST				TBN95TM-SSFH, TBN95TM-SSR	kp65g09.y1
SsteE05			Strongyloides stercoralis	EST				TBN95TM-SSFH, TBN95TM-SSR	kp85c01.y1
SsteE07		yes	Strongyloides stercoralis	EST				TBN95TM-SSFH, TBN95TM-SSR	kp01d02.y1 kp04b08.y1 kp06e05.y1 kp06f12.y1 kp09b09.y1 kp10a09.y1 kp22d04.y1 kp23a11.y1 kp23g09.y1 kp28g08.y1 kp30g12.y1 kp31g09.y1 kp34a04.y1 kp35b07.y1 kp36c09.y1 kp41d07.y1 kp44g03.y1 kp48a02.y1 kp48c02.y1 kp48h03.y1 kp52g08.y1 kp53g07.y1 kp55h01.y1 kp58f10.y1 kp59a02.y1 kp62h04.y1 kp63f06.y1 kp65b01.y1 kp67g02.y1 kp72d08.y1 kp75d07.y1 kp77e11.y2 kp80c04.y1 kp80c04.y2 kp80d04.y1 kp80d04.y2 kp9…
SsteE08		yes	Strongyloides stercoralis	EST				TBN95TM-SSFH, TBN95TM-SSR	kp10h03.y1 kp35h07.y1 kp50g02.y1 kp51g09.y1 ,U523,kp54c02.y1 kp77a11.y2
SsteE10			Strongyloides stercoralis	EST				TBN95TM-SSFH, TBN95TM-SSR	kp65a11.y1
SvenC01			Strongyloides venezuelensis	NCBI	HO652208, HO652505, HO652257
SvenN01			Strongyloides venezuelensis	NCBI	HO652574
TspiG01			Trichinella spiralis	genome		PRJNA12603.WS242	EFV56016
TspiG02			Trichinella spiralis	genome		PRJNA12603.WS242	EFV56543
TspiG03			Trichinella spiralis	genome		PRJNA12603.WS242	EFV61142
TspiG04			Trichinella spiralis	genome		PRJNA12603.WS242	EFV57469
TspiG05			Trichinella spiralis	genome		PRJNA12603.WS242	EFV51118
TspiG06			Trichinella spiralis	genome		PRJNA12603.WS242	EFV59022
WbanJ01			Wuchereria bancrofti	NCBI	AF109794
