# Supplementary material for: Secreted venom allergen-like proteins of helminths: Conserved modulators of host responses in animals and plants
Source: PLoS Pathog. 2018 Oct 18;14(10):e1007300. doi: 10.1371/journal.ppat.1007300 (PMC6193718; doi:10.1371/journal.ppat.1007300)
Supplement: S2 Table — Collection of helminth VALs as discussed in this review with current nomenclature, structural information (including RCSB PDB reference [https://www.rcsb.org]) and information on lipid binding, interactions and function are given when available. PDB, Protein Data Bank; RCSB, Research Collaboratory for Structural Bioinformatics; VAL, venom allergen-like protein. (XLSX) [file ppat.1007300.s003.xlsx]

## Sheet: Sheet1
	Helminth species	Protein name	Crystal structure	PDB reference	CAP domain	Lipid binding	Interactions	Function/phenotype	Key citation(s)
	Plant parasites
	Globodera rostochiensis	Gr-VAP-1	no	-	single	Cholesterol (unpublished)	Rcr-3 (pim allele)	Suppression/Activation of basal immunity	Lozano et al. 2012, Lozano et al. 2014
	Heterodera schachtii	Hs-VAP-1	no	-	single	Cholesterol (unpublished)	-	Suppression of basal immunity	Lozano et al. 2014
		Hs-VAP-2	no	-	single	Cholesterol (unpublished)	-	Suppression of basal immunity	Lozano et al. 2014
	Meloidogyne incognita	Mi-VAP-1	no	-	single	Cholesterol (unpublished)	-	Suppression of basal immunity	Lozano et al. 2014
	Animal parasites
	Ancylostoma caninum	Ac-ASP-7	yes	3S6S	single	-	-	-	Osman et al. 2012
		Ac-HPI	yes	4TPV	single	-	-	Inhibition of platelet aggregation and adhesion	Chadderdon et al. 1999, Del Valle et al. 2003
		Ac-NIF	no	-	single	-	CD11b/CD18	Inhibition of granulocyte adhesion and oxidative burst	Moyle et al. 1994, Rieu et al. 1996, Schnyder-Candrian et al. 2012
	Brugia malayi	Bm-VAL-1	yes	6ANY	single	Cholesterol, palmitate	-	-	Darwiche et al. 2018
	Heligmosomoides polygyrus	Hp-VAL-4	yes	5WEE	single	Cholesterol	-	-	Asojo et al. 2018
	Necator americanus	Na-ASP-1	yes	3NT8	double	-	-	-	Hawdon et al. 1996
		Na-ASP-2	yes	1U53	single	Cholesterol	CD79A	Inhibition of signaling pathways in B cells	Hawdon et al. 1999, Tribolet et al. 2015
	Ostertagia ostertagi	Oo-ASP-1	yes	4G2U	single	-	-	-	Borloo et al. 2013
	Schistosoma mansoni	Sm-VAL-4	yes	4P27	single	Cholesterol	-	-	Kelleher et al. 2014
		Sm-VAL-9	no	-	single	-	-	Modulation of extracellular matrix and matrix metalloproteinase expression	Yoshino et al. 2015
